# Supplementary material for: Longitudinal Follow-Up of the Psychological Well-Being of Patients with Colorectal Cancer: Final Analysis of PICO-SM
Source: Curr Oncol. 2024 Dec 11;31(12):7903–13. doi: 10.3390/curroncol31120582 (PMC11674373; doi:10.3390/curroncol31120582)
Supplement: Supplementary file 1 [file curroncol-31-00582-s001.zip]

Archive with 1 entries (1 files):
- curroncol-3290345-supplementary.pdf
